# Supplementary material for: MALAT1 Expression Is Deregulated in miR-34a Knockout Cell Lines
Source: Noncoding RNA. 2025 Aug 5;11(4):60. doi: 10.3390/ncrna11040060 (PMC12388995; doi:10.3390/ncrna11040060)
Supplement: Supplementary file 1 [file ncrna-11-00060-s001.zip]

Archive with 1 entries (1 files):
- ncrna-3671700-supplementary.pdf
